# Supplementary material for: Modulation of podocyte extracellular matrix remodeling in membranous nephropathy by the NFATc3/LRRC55/BK channel pathway
Source: J Cell Commun Signal. 2025 Jun 13;19(2):e70022. doi: 10.1002/ccs3.70022 (PMC12165835; doi:10.1002/ccs3.70022)
Supplement: Supplementary file 3 — Table S5 [file CCS3-19-e70022-s003.xlsx]

## Sheet: diff
Table S5. List of Differentially Expressed Genes Identified Between Control and MN Model Groups from RNA-Seq Analysis
gene	logFC	P.Value
RSRC2	-248.85	1.94188370989955e-05
ADPRHL2	-47.9608	3.09512919107787e-05
PLAA	147.377	0.000237411108591347
CCR10	-26.945	0.000330316777434008
ALG14	148.475882320312	0.000369357366665111
DHRS11	114.784641320313	0.000494691927330799
LYRM1	239.547119695312	0.000527125988361073
GPD1L	-80.5351	0.000617857432520006
GABBR2	22.2557246796875	0.000706787721029394
SCGB1D2	-33.8931	0.000708735948689648
ASCC1	-169.642	0.000714466614173582
TMBIM6	-1093.01	0.000783673099536842
TECTA	19.195859515625	0.000857597572341227
NRIP1	544.552813765625	0.00089972842806077
GPAT3	102.792304085937	0.000902833064824476
MRPS26	-51.4983	0.000941314993456941
ADAMTS4	-12.024	0.000983383825302114
RALGAPA1	59.9569670937499	0.00103284578002804
C17orf58	46.5209542578125	0.00108671449186942
PATZ1	-106.456	0.001148305949371
ILK	-654.075	0.00119618311676138
BECN1	207.884141492187	0.00120962692568735
ORC3	135.501010492187	0.0012428569809878
ZCCHC17	232.787199039062	0.00124740204546017
DHX8	-170.391	0.00125180444739279
GCLM	139.126736804687	0.00130486227306845
BHMT	19.111625453125	0.00130767615603349
RTCA	330.734808015625	0.00133541103365031
AGFG1	284.981068765625	0.00136159339814282
TATDN3	74.3132290625001	0.0013911604554638
TMEM59	-374.559	0.00147330625411944
POMT1	-258.21	0.00148270483020577
DGAT1	-304.521	0.0015363779464016
NADK2	69.232368265625	0.00164127010556642
CUL5	318.925738859374	0.00164543150488886
WDR43	337.218044257813	0.00167127678095243
AOX1	211.853973898437	0.00176491226909363
IGFBP7	-2130.38	0.0019119604597446
CYB561	-59.0093	0.00194483085948155
CDIPT	-556.537	0.00196488155361594
WHSC1	-80.8027	0.00197024311769778
PDSS1	39.3550918359375	0.00199833097495983
NDUFA12	125.742574828125	0.00200475212422722
TCEAL8	-167.823	0.00212655968249326
SDR39U1	-238.872	0.00212974968841752
KRBOX4	100.784100398438	0.00217666283317154
ZNF35	31.4855	0.00218597898761094
FBXW5	-327.436	0.00218910768990174
RASA1	173.057153421875	0.00220954814319677
IWS1	-105.488	0.00221518522608998
TAF12	121.93844121875	0.00222584212152959
RRN3	279.119264742188	0.00225367890848381
PRDX4	210.936237101562	0.00232244759605635
CNBP	336.344803578125	0.00233618587078183
SIGIRR	-20.5523	0.00233737503231233
CCDC183	-176.986	0.00234733119040952
ZC3H15	183.892793140625	0.00240178778556913
ANKDD1B	18.0348	0.00243478564304649
MT1L	3341.59461390625	0.00247628653217227
ADGRL4	260.836313476563	0.00248776592484261
GPN3	32.9500992578125	0.00260322320383455
OR3A4P	-9.4362	0.00261418617859357
SPR	-87.8244	0.00261786250426756
GXYLT1	107.805131953125	0.0026251502392126
GNRH2	-26.8412	0.0026661576475284
EIF3M	438.121754304688	0.00269995857123222
HIATL2	-155.244	0.0027020345273507
PFN2	473.576228398438	0.00282039964938091
PLCE1	30.2426873203125	0.00283504071609891
RERE	-111.78	0.00284898103530216
PPIH	33.5034	0.00290429727707251
ALB	13.7568388203125	0.00291220111037385
EDEM3	288.664517757813	0.00304672222456
ZNF502	27.6862	0.00308715723809077
NAA35	240.363118757813	0.00309301590671278
CD2AP	158.269414593749	0.00309662229089456
CT47A10	21.5718969921875	0.00313692544232576
CT47A12	21.5718969921875	0.00313692544232576
CT47A3	21.5718969921875	0.00313692544232576
CT47A6	21.5718969921875	0.00313692544232576
CT47A9	21.5718969921875	0.00313692544232576
PSMD12	237.783711953125	0.00321737152960717
RNASEH1	97.2843193671875	0.00324632035505305
TOMM5	236.91561903125	0.00325612227386805
EMC8	49.840350578125	0.00331953384422517
RER1	160.748178960937	0.00333025589211446
ADAM29	-16.575	0.00335787471794029
PGAP2	111.378727734375	0.00338422359693103
C8orf82	-31.7594	0.00342501834328134
SELPLG	103.286282679687	0.0034413724243593
SLC30A9	291.852683695311	0.0034485916956997
PRDM4	132.34738615625	0.00345299769338579
CCDC80	764.191137054687	0.00345317256601273
EHMT1	-68.6126	0.00350235127373161
RFWD2	40.3426	0.00350373896627012
CDC123	406.998249882813	0.00354317538093446
GDI1	-280.814	0.00358322713342796
RBM3	1757.60431032031	0.00360708884290853
NME3	-51.1604	0.00361932188784026
DEDD	-171.663	0.00366269226403329
PDZK1IP1	1713.15427828906	0.00367196510765538
ACTR1A	-259.619	0.00368932618689371
NAE1	85.297583859375	0.0037065172696029
MRPL50	137.692793226563	0.00372677504082973
GUCA2A	-15.5671	0.00373106354839144
UNKL	72.7623067968751	0.00384357380845941
PPP2R3C	43.8322	0.00390579330573794
DNMT3A	-158.991	0.00391617855880612
ZCCHC6	140.876005117187	0.00394661452081499
DBT	62.9955284765625	0.00395682540901445
MAF	-27.5253	0.00402524783623769
C2orf69	40.9648853359375	0.00403710462225589
FAM73A	134.706946632813	0.00416918042832608
APEH	-392.406	0.00417367673238748
NOP58	112.264660859375	0.00419597363992638
SMARCC2	-514.893	0.00428132153461501
ARHGEF28	405.76255703125	0.00429413425643612
TCIRG1	-338.701	0.00430805479498127
EEA1	125.952717234375	0.00447798086776415
IRF4	20.302378140625	0.00450776972162724
SPATA21	-10.7327	0.00454355087194159
UBA7	-152.692	0.0045496454493627
HMGB2	170.687299039062	0.00466457488248313
SIK2	-98.541	0.00466619721012172
WBP1L	-164.226	0.00466644597502575
SMG5	-81.2876	0.00466689014924577
PGP	-44.5161	0.00467142364458599
FEM1C	416.645461414063	0.00474546765847873
CYP20A1	100.005674359375	0.00475370705499297
SLC12A4	-163.473	0.00476763192822639
CERS2	-296.717	0.0048056524412185
TRAPPC11	99.4238846328125	0.00481146759411028
C9orf139	-13.8825	0.00486635305872257
JADE2	-149.087	0.00488691104037092
FGGY	43.7343911015625	0.00492538728959686
SMARCB1	-109.833	0.00505802938841477
FKTN	65.5178800703124	0.00510356251683246
COL8A2	-12.1138	0.00511184373972857
GALNT6	-132.198	0.00513851819548637
MAP3K12	-133.714	0.00514718238413629
TMEM2	418.217846640625	0.00516276118162445
PARP11	64.2655744453126	0.00526723746214437
METTL12	-20.419	0.00531047612964585
SLC16A1	581.648826562501	0.00532063663574451
UBE2F-SCLY	28.6131	0.0053635789178387
TMEM254	63.6855670390625	0.00539841912941887
CCDC134	-61.0311	0.00542819901350728
NME4	-750.64	0.00554294573823938
RBM27	278.928118984375	0.00555852715552495
BBS5	61.5381162265625	0.00558698802168499
TESK1	-291.782	0.00560944652486075
BCAP31	-464.968	0.00564753740150094
PDCD11	158.508040382812	0.00565659357171585
EBP	-246.641	0.00570689719676824
UTP14A	75.3388276015625	0.00573257656289548
HECTD3	-219.58	0.00575676190457502
MCTS1	129.743540929688	0.00582204455480095
MRPL9	141.887396601562	0.00588118744453547
GMEB1	53.8167065703125	0.00592930745425239
CKLF-CMTM1	27.795553140625	0.00593889392876645
MZT2A	-253.334	0.00600756320631632
PABPC4	239.839052171875	0.00603575078688768
SLC47A1	-12.6989	0.00605522553642199
GCNT4	122.524273570312	0.00605972494859548
PTPN5	-41.9338	0.00619515676491867
CANX	813.098076320315	0.00620727272482305
MRPS34	-108.067	0.00622078716115796
EXO1	11.1526485859375	0.00630031023494048
BTN3A2	-279.213	0.00639639514783224
TOMM6	-44.7316	0.00641075657373036
NLN	138.943479703125	0.00643771757548074
EXOC3	-36.4869	0.00645735774749383
SIL1	167.78808259375	0.00655124352697886
CPSF1	-96.3866	0.00664011818461299
LAS1L	81.947862421875	0.00665869580986177
CNOT8	-224.455	0.00669521252646629
MSMO1	-1320.03	0.00678508303724998
IPP	60.070573640625	0.00687936380545644
PHPT1	-459.665	0.00689659038088441
GMFB	333.277084476563	0.00698720791662934
ENTPD7	765.489099578125	0.00707496590218392
FAM96B	-173.785	0.00709049440406622
SH3PXD2A	-44.237	0.00714961922037106
EARS2	17.386572734375	0.00717888621951291
YOD1	66.6373559453125	0.00719903827830098
UBC	-1045.26	0.00720134231328279
NDUFA2	-206.416	0.00720638437242273
PRR16	16.1199740390625	0.00728657331032809
EXT2	143.962	0.00733985394590138
UFD1L	261.775130820313	0.0074061215451944
HCG9	21.4286867578125	0.00745384888885348
WNT10A	-238.362	0.00766982865612009
USP51	-14.4672	0.0076713753637981
HTRA2	-178.287	0.00770530995620069
TRAPPC2	89.0569496796875	0.00775471662251189
TMEM165	288.113661257812	0.00777811604554052
LOC100505841	9.08856928124999	0.00781412885830685
TTC12	139.713847710937	0.00786311085533883
SAR1A	294.348294390626	0.007887232313051
USP46	83.1809215703125	0.00792988122354293
KRTAP10-6	-35.3146	0.00793010455269844
SMIM20	161.237948890625	0.00793559232446017
NABP1	948.422995585938	0.00801363161324436
LINC01496	13.2545	0.00805986797932953
RARG	-52.8732	0.00807288839909051
USP11	-589.701	0.00811231782035477
COTL1	1246.78179922656	0.00813971104436246
TMA16	37.309099859375	0.00821697830069563
WDR55	-168.948	0.00821767057157848
MORC4	230.062013109375	0.00825148838663867
FBXW11	96.7920611484375	0.00838449041056661
SAT1	1307.10538090625	0.00840721480977346
HIGD1A	242.832550023437	0.00843024374625069
PPY	11.8570345078125	0.00844491833758701
WDR36	138.695632320312	0.00849446339059862
NIN	110.820314671875	0.00859855961023988
UGT1A1	256.586701132812	0.0086031258362778
CCDC109B	222.484380203125	0.00871466076400732
LTN1	133.86762028125	0.00881798207736594
COL4A5	-52.2625	0.00898306821830829
HSP90AB1	660.864265687498	0.00907604001424785
PRKACB	146.21051371875	0.00911976001069605
GPAM	18.812	0.00916263604210422
ZC3H12A	559.72948353125	0.00934202592691641
BEND7	85.2674806562499	0.00945307623917838
MED7	165.710417007813	0.00948759491462663
TOMM22	156.236639164063	0.00955540467252051
DCK	64.4088662031248	0.00975541425773176
FAM193A	50.9801446249999	0.00989745721233482
SMS	752.152066679688	0.00993427119782085
NFATC3	8.9560375859375	0.0099350198939753
POLR1E	62.518404765625	0.0100061563918089
EXOC6	22.7448295078125	0.0100127141875152
GALNT12	96.8487742734375	0.0100237099094359
GJC1	443.045888015625	0.0100338710815094
UBXN8	114.141706210938	0.0100735802651806
CLEC18A	-14.8919	0.0101166984385083
UBE2D2	225.677971085938	0.0101171241158197
EVI5	85.1887608984375	0.0101187575813062
SERPING1	-250.644	0.010128350207018
DNAJC21	40.9739000859376	0.0101820967063334
MPST	-72.7149	0.0101828674829372
PJA1	-110.133	0.0101960729478734
MBTPS1	-151.082	0.0102788024572124
TM7SF2	-332.17	0.0103081178271188
CAP2	265.341131757812	0.0103198624384745
SLC35E3	180.440843804687	0.0103819403909375
SNX32	-26.2911	0.010461271856541
MED27	74.6974139687499	0.0104873105952096
TIMM17B	-250.136	0.0105795084224951
EIF4A3	-73.0014	0.0106382326442345
SLC35A3	205.545404734375	0.0106765430855487
RPAIN	-138.129	0.010749559851133
MTX3	49.192949140625	0.0108315642836699
GOT2	-216.023	0.0110008708749439
FAM172A	145.974708484375	0.0110279795163035
CDK10	-148.982	0.0111804856451177
NAA20	54.1199867656248	0.0111890764697366
CBWD2	291.906582992188	0.0112099512930794
RNF141	322.76394978125	0.0112118634675953
PES1	133.98583071875	0.0112997315467703
GPR161	-42.8756	0.0113169950625247
BTBD19	-22.9119	0.0113188089250683
NPIPB4	-175.817	0.0113214268802741
SLC38A8	-19.0514	0.011354330906794
PIGW	75.0523539687501	0.0114163252339175
C10orf88	48.5488556640624	0.0114214124268469
NKRF	45.1058493671876	0.0114808801508568
TALDO1	435.010324953125	0.0115535984989604
PAFAH2	54.1502547031251	0.0115549952753705
VDAC1	431.517865570313	0.0116466588219965
CCDC64B	-22.0178	0.0117536090835673
ALYREF	195.905	0.011769951201091
UGGT1	283.263289335938	0.0118063724746191
LYRM7	114.735362601562	0.0118073898528017
STK36	-145.189	0.0119470656668211
TMSB4X	-985.68	0.0119655086269409
TBC1D13	-122.811	0.0119693317398589
PPP1R3C	26.9556	0.0119844283327089
ALDH18A1	357.015248179687	0.0120144749032468
PLRG1	183.745	0.0120571055660036
DUS2	26.0669523984375	0.0120810028966958
THRAP3	-152.772	0.0121958222944469
PABPC1L	-58.8791	0.0122483157807165
CUEDC2	-107.008	0.0123171017010783
PRDM2	-73.0727	0.0123213571000142
TRIM2	-559.782	0.0123362256623093
ZNF26	36.8642538828125	0.0123842951224215
DNMT3B	54.3682	0.012387354242105
CCBL1	-32.4908	0.0124078207612288
PGGT1B	52.8434467109375	0.0124206589510374
EFHB	69.008494046875	0.0125235686919966
DDX21	271.817441789062	0.0125850942899115
PTPRF	144.435532367187	0.0125886153969676
NKD2	-10.9669	0.0126151392823905
NT5E	1162.44440560937	0.0126185055835919
MIER3	73.0209384218751	0.0127214287987897
ACADSB	32.3050246328125	0.0128658561533603
PYROXD2	52.684008421875	0.0128796655227161
SPPL3	-129.738	0.0129188224794
PLSCR2	37.537747578125	0.0130149579297689
ANO9	-54.5373	0.0130184566425879
RFX5	-191.918	0.013048607273121
MIOX	11.5656	0.0130920372767508
PARD3	303.084935874999	0.0131646395183093
LMOD1	-13.1962	0.0131665112595087
HMGN2	558.045173414062	0.0132808651295892
CEP135	37.0585439140626	0.0133468443936398
ADORA2B	52.8190536640625	0.0133655747868041
NENF	-42.0353	0.0133811184854183
PRPF40B	-47.3193	0.0133852911380594
SREBF2	-222.796	0.0133969667558392
PAFAH1B1	262.204654234375	0.0134350546628053
SEC14L4	20.7095146328125	0.0134795704107875
NBEAL1	51.8349614453125	0.0135297231044774
TIMM8A	60.5251	0.0136217017465011
HSPB11	124.494775507812	0.0136593499401655
ERCC6	51.4455934843749	0.0136949623057505
ARMCX4	-24.1145	0.0138123856783886
PDZD7	-16.5351	0.0138712545750549
KDM5C	-108.821	0.0138847949701972
CLN3	-130.672	0.0140047788029923
CCL27	-16.6983	0.0140483072790981
GNPNAT1	258.047179101562	0.014108034308117
CASC10	-39.3243	0.0141322000575179
PMM2	184.089181554687	0.0141379645076729
ZNF674	66.7344	0.014160502746832
DDX46	102.297927195312	0.01416787699927
PJA2	270.934	0.0144295427107002
GNAQ	168.933127234375	0.0144806482459411
UTF1	33.5813000859375	0.0144978219165158
LMNTD1	7.2923738359375	0.0145261618745322
MAGOH	135.434879023437	0.0145303373638342
PAX2	-461.004	0.0146347331100859
MAPK8	137.750610476563	0.0146919185899406
GUCD1	-178.3	0.0147367887220297
RBM7	127.659259304687	0.014767318273048
ZAR1	-10.0439	0.0148338339312208
ZDHHC8	-37.2388	0.0148340246744833
TMEM109	-400.524	0.0149089955510444
CAB39	351.547539820312	0.0149242183449286
HERPUD1	-629.558	0.0151152275899823
HBB	14.0072305703125	0.0151188192416278
AFTPH	-295.482	0.0151267071261901
ACTBL2	80.322833578125	0.0151618022771769
LMNTD2	-43.5383	0.015177848388663
TAOK1	223.663747039062	0.015205381902008
TMCO1	158.287839242188	0.0152306463117751
LARP1B	105.341	0.0153061400363599
TTC28	-65.5857	0.0153145099041137
AMD1	195.230452296875	0.0154018079170779
DNAJC16	113.347258523437	0.0154536967466449
ZNF451	184.54343121875	0.0154579015918727
NFKBIL1	-25.6818	0.0154887616304915
PQBP1	-256.449	0.0154904820848747
PRMT9	59.2051051484375	0.0155123672713548
CDC40	53.3538126249999	0.0155295827663404
SRP19	146.026794726563	0.0155305869180813
ZNF511	-57.0619	0.015603363086712
RNF182	89.927449484375	0.0156045701325573
TWF1	206.599524796875	0.0156130558719106
PFDN4	134.798370601562	0.0156137686140691
TOB1	-336.332	0.0156927948230866
AGMAT	23.5558914296875	0.0157202290952117
ZNF185	198.84279378125	0.0157329862277788
DUSP13	-13.1698	0.0157501106540102
TMEM39B	19.7845679296875	0.0157665534378424
NDUFS5	357.128358671876	0.0157720729197997
C17orf62	-248.918	0.015828918821928
CHAC2	40.3672131015625	0.015904409456905
TIMM23B	80.7877364687499	0.0160085907021538
COL24A1	11.6906035078125	0.0160436079630584
RGPD6	109.774740820312	0.0160471543448974
TCEAL5	13.5252744609375	0.0160784876519124
PARVB	54.3880719140626	0.0161074918304884
NONO	-338.004	0.0161240541096742
KDM3A	47.7449429921874	0.0161439394885935
NOP16	194.240578773438	0.0161689562411027
MYO1B	373.540008734375	0.0161730659679474
ITM2C	-1620.51	0.0162319616570629
CUL2	83.6349380468749	0.0163693542309906
GAL3ST1	-55.7416	0.0164202824680188
RNF5	-708.949	0.0164663489886793
C1orf216	17.4305702109375	0.0164669424591408
C21orf91	52.201530734375	0.016632749421195
VTI1A	70.318217359375	0.0166626771424059
MAN2A1	153.944850140625	0.0166661083549084
WDR5	77.7288350859374	0.0166988128775158
CSRNP3	-27.0991	0.0167369890766562
MIIP	-31.3047	0.0167446345683305
GPSM1	20.1013766640625	0.0168866589741304
CKLF	126.50162728125	0.0168965844164434
STAT5B	-45.4793	0.0169354947802776
SLC25A16	104.130357320312	0.0169591909943641
QRICH2	-10.7293	0.0169765479609818
TSNAXIP1	-33.8247	0.0169807862455601
CCDC17	-29.8074	0.0170239175619395
PPARD	-100.134	0.0170280632017188
PACS2	-118.504	0.0170966354538514
ETF1	219.876348234375	0.0171147523923603
AGTR2	8.25349078906251	0.0172419808671742
PSME3	212.441	0.0172550778850588
TOM1	-148.974	0.0173316489544853
NOB1	156.272393296875	0.0173790100125387
UQCRQ	-264.816	0.0174079592134515
PLA2G15	-188.759	0.0174179720432466
ZNF280B	65.8501458671875	0.0174188873663412
PLS3	122.346810148438	0.017420244736855
SFXN3	-349.525	0.0174293373116221
EPT1	101.225415820312	0.0174733294450436
UTP15	54.2909444531251	0.0175021278800339
NOC3L	41.4372	0.0175180707811521
GTPBP4	152.40136253125	0.0176042837720319
REEP5	-611.625	0.017674721738647
CXCL1	2347.23287732031	0.0176953429294336
ACSL4	599.933125554687	0.0177218897665996
TRIM38	366.511710445312	0.0177502853909297
FUCA1	213.764462265625	0.0177537893914571
PPP3CB	109.41184971875	0.0178188089426335
TCTA	-124.523	0.0178337645044796
SLC6A7	-12.4029	0.0178564690301259
FAM114A2	37.3917	0.0178868487436202
CRELD2	48.5919386328126	0.0179317691335595
PIGR	85.2582	0.0180073917566021
BRIP1	47.648679484375	0.0183195266815674
RGS11	8.3388459921875	0.0183835269285027
ZNF648	-10.3171	0.0184248689235457
USP47	430.049	0.0185707413283094
MYPN	23.5743294609375	0.0186470909596483
PSKH1	-73.0005	0.0187840139113166
MT1G	2784.44485628906	0.018884963589142
AGPS	237.325801039063	0.0190891458047306
SMUG1	-168.844	0.0192352393746003
CTR9	88.3488721406246	0.0193447435846625
OSTC	258.65405653125	0.0193937011714976
GCNT1	105.188109757812	0.019480296615523
MT1H	1042.9464783125	0.0194828611445638
SMARCA1	-195.098	0.0194877894307015
QRFP	-109.096	0.0195018867647502
ATP5C1	-522.667	0.0196350993020552
NSMCE4A	30.3360411484375	0.0196508126472723
CNPY3	-264.737	0.0196548737083032
GBGT1	-27.9223	0.0196891871494957
FFAR4	-11.2255	0.0197750059091921
PTP4A2	425.705358578124	0.019827312902117
TBATA	12.1194419921875	0.0198743178501739
TRO	-209.55	0.0199322603532187
DHTKD1	-60.3176	0.0199328726388999
CLCN4	-43.7312	0.0200438345491946
RAB1B	-497.481	0.0201512830917759
THNSL1	23.7674148203125	0.02015485328576
PLCD3	-60.4751	0.0202570493538759
TTC21A	-17.6524	0.0203575770115424
MT1M	1627.85496332812	0.0204963784609663
MCM3AP	-21.3959	0.0205162910028808
DTX4	-20.76	0.0206029719652236
DAPK1	-742.868	0.0207754465381935
PSMD1	331.214798117187	0.0208330039164493
PPP2R3B	-14.9188	0.0208659090287508
DDX19B	98.8857009296875	0.0208769501429544
SIAH1	63.8418674687499	0.0209290428769178
C5orf28	162.253122421875	0.0209621366232929
CD151	-597.843	0.0209803415137648
APP	-1201.37	0.0211073027766342
OXSR1	267.846	0.0211293256897593
TUBGCP2	-54.5295	0.0211435821276769
RMND5B	-49.066	0.0211498848118253
SPZ1	12.745910578125	0.021242012826214
OVOL1	-21.8059	0.0212430989773289
MARS	-245.092	0.0212440838412702
ABCE1	267.608853984375	0.0212671012523517
CDC37L1	30.7660110703125	0.0214109362016971
YWHAH	-380.658	0.0214969032559063
PRMT3	62.0320099140625	0.0215076471902783
CMPK1	183.004	0.0215234519862893
CHD3	-318.865	0.0215598086913807
NDE1	-75.6727	0.0215599142199114
GRIA3	85.608015546875	0.0216121014145891
ZNF268	64.0156	0.0216357434827807
RRAS2	616.295316929687	0.0216568851999133
PRPS1	957.61751859375	0.0218527630406825
SLC35A4	-281.785	0.0219445083111071
VWA2	12.4546303359375	0.0219800182328588
TTLL9	13.7762	0.0220270770916737
UBR4	-236.524	0.0220388311151271
PLEKHH2	163.752779890625	0.0220435966279289
GLUL	-276.015	0.0220764274403793
THBS3	-143.593	0.0221044204906514
CXCL6	2955.34301407812	0.0221139307857865
ARSF	-8.32113	0.0221463332878245
NLRC5	-16.5657	0.0222454806408442
EIF2B1	113.36055096875	0.0222513983972394
SRSF10	104.690395921875	0.0222706254755273
ENDOU	14.7902234609375	0.02234493293282
TGFBI	1416.4721744375	0.02234594488366
GHDC	-32.0769	0.0223771081808676
DENND1B	48.9059699609374	0.0224244104782724
FAM71A	-18.9661	0.0224441414340821
MT1B	2627.67725928125	0.0224676217879617
FAM46B	-36.7143	0.0225123580364213
TBC1D8B	44.2576952734375	0.0226577228164846
NPIPA1	-95.8779	0.0227696736304328
HDHD3	-51.3906	0.0227723248129763
PYY	-45.3253	0.0229402860718901
TNFAIP8	174.704036914062	0.0229755301366868
TRIP13	73.1730761640625	0.0229887710564777
LRBA	-174.725	0.023027893497575
JADE3	55.5937	0.0231455904176613
CCNB1	49.230530703125	0.0232957119446393
SHARPIN	-53.4891	0.0233547155082845
DEPDC7	25.7670206328125	0.0234225278037485
AMOT	-77.7376	0.0234376745961087
QPRT	-622.97	0.0234430054223479
DEFB132	-9.06305	0.0235144213353927
KDM2A	-86.6705	0.0235421957025267
C1orf228	-10.902	0.0235786657479604
RAP1GDS1	44.8150536484374	0.0236598903652126
CBWD5	423.50188721875	0.0238204875453733
ADAMTS15	-33.0712	0.0238537040089172
DCAF16	158.154386046875	0.0239595850016536
KLRC2	14.687184421875	0.0239856256239904
DOK4	-74.4993	0.0240477353016022
KRT81	-19.3397	0.0240719680302745
FAM109B	-30.4382	0.0240724608803936
NCK2	-148.734	0.0242277035058972
ARL8B	274.694371117187	0.0243133452901664
DYNC1I2	214.407234554688	0.0243869590477622
PAGE2	18.8469	0.0244238618312161
NBPF11	-51.757	0.0244325732044059
ESRP2	-80.1581	0.0244481057393481
CBWD3	282.66581109375	0.0244863993816061
ZNF747	-36.4098	0.0246306663400216
RPL26L1	117.016372867188	0.0246812521005792
UBE2L3	-404.356	0.0246889033609205
WAPL	58.9061849140624	0.0247988263377796
GLUD2	40.970328046875	0.0248135715846182
PRR14	-166.084	0.0248228074182516
FMNL3	34.4024803828125	0.0248793923773235
ZXDA	22.7202	0.0249916190350297
ADCY2	7.53983	0.025011977166857
ZDBF2	35.236148203125	0.0250271568493997
TXN	649.253671687501	0.0250376048064452
JMY	128.566303523438	0.0250756801446518
NAV2	-152.703	0.025102013788324
PSMA5	221.567194265625	0.0251159587030989
PHKG2	-64.0071	0.0251234477139261
ZER1	-81.6598	0.0252572676004897
UAP1L1	-59.7119	0.0253889765099438
CLEC18B	-11.9153	0.0255201647011041
MED14	-211.429	0.0255536713166197
ZNF688	-30.1031	0.0256519770877366
VRK2	66.212373734375	0.0256767604911972
ZNF286A	71.6544716640626	0.0256921405834932
MRTO4	45.7708	0.0256953969125773
STK4	66.9641101249999	0.025699999541704
SEC14L6	84.2488303671875	0.025783770906869
GRIA1	12.0823199609375	0.0259958551617498
MTNR1A	24.159375421875	0.0260206189982478
NPIPA3	-124.537	0.0260505328185117
TMEM53	-60.5958	0.0262692004268831
TAZ	-48.0919	0.0263149308934559
FKBP2	-347.205	0.0263800729580172
DEAF1	-66.3086	0.0265202168347349
KIAA0319L	-347.009	0.0265348084856111
AKIRIN1	-125.264	0.0265682374106316
ENTPD1	-21.154	0.026574346888769
CITED4	-417.74	0.0265861871881805
TSN	106.223281734375	0.0266011198119706
CDK9	-275.94	0.0266175029658783
PHLDA3	-60.6504	0.0266874073824825
DGCR14	-87.8757	0.0267267047742041
MAGT1	451.714439171875	0.0267480014832768
VGLL4	-132.771	0.026790505202408
RAPGEF3	136.634862890625	0.0268150645897316
PLEKHB1	-70.6404	0.0268713849190931
MT1A	2638.16312940625	0.0269530765975169
FAM160B1	82.7910989609375	0.0270617993416513
PLK1	255.186	0.0271342382627815
P4HB	634.449721874998	0.027184820523661
R3HDM2	-59.5777	0.0271954275742906
IP6K1	-49.2822	0.02719734282625
STAT2	-279.475	0.027412417311667
MKL2	-92.9216	0.0274314649344013
MTHFR	-86.8655	0.0274375319990995
DEFB129	-4.85232	0.0274590446203494
HNMT	-93.6132	0.0274780666060801
SNX17	-165.081	0.0275137302893864
AMACR	105.962698804687	0.0275424476973502
PPP1R8	52.7031	0.0276009994097024
SNX29	-107.797	0.0276773626558366
SRGAP2B	-93.4215	0.02770119832727
HNRNPDL	-536.946	0.0277097183035203
ANKRD11	-150.091	0.0277131937495122
TMSB4Y	-263.661	0.0278250412153931
LCLAT1	143.259309234375	0.0279414746847198
LOC101927844	7.54835012500001	0.0279444688833534
PECAM1	13.7714807421875	0.0280380534362681
DCLK2	50.4989316484375	0.0280393773265627
TACC3	47.3326986640625	0.0280533130098818
ARV1	116.629432085938	0.0280710301524162
TRAPPC6B	50.0794418437499	0.0281241596857474
ZNF133	-22.0206	0.0281832414360258
SMIM10L2A	-21.2517	0.0281834408269882
CTBP1	-154.832	0.0282364755976161
NPIPA7	-168.555	0.0282666473968116
TRIM59	235.055658210938	0.0283061093867515
CENPQ	11.546706796875	0.0283261912530433
LOC401052	13.7142422421875	0.0283965156299609
C11orf96	-20.9007	0.0284171511669355
CDC42SE2	451.573437492188	0.0285470987661023
HIST2H2AB	71.0808	0.0285799744780039
MUC22	13.271	0.0285879508812156
PI4KAP2	-59.2458	0.0286173223700278
PRPF4	104.029859976562	0.0286584172367543
TNFRSF8	-17.8124	0.0287194516255145
NOL9	121.211641101562	0.0287829298748067
ANXA5	404.620402507813	0.0288233861278966
NBPF3	-13.7035	0.0289113440486282
SH3BGRL	-211.282	0.0289156426095426
GLYATL3	-5.28301	0.0289554246671518
FGFR4	-94.2036	0.0289802055932993
PNRC2	267.662713617188	0.0290177227600126
CLIP1	63.6461698828124	0.0291074366084729
ARVCF	-15.9856	0.0292812185203069
LINC00173	-5.31789	0.0293288893667982
SYDE2	21.5030975078125	0.0294050729638338
LCMT1	-88.2924	0.0294188415210769
BPIFB6	-11.115	0.0294548032893098
MXRA8	-307.893	0.0294680141724185
SMARCD2	-131.712	0.0294867620590378
SLC39A13	-127.285	0.0294965963177226
CEP295NL	-899.751	0.029574286965506
PGAM4	34.595253265625	0.0295822548520358
TSPAN5	174.109	0.0296032226847856
ADAT1	-48.1975	0.0296381273136616
CS	-632.664	0.0298060698293942
ST6GALNAC4	-33.5143	0.029928620849572
MGEA5	63.2591835937499	0.0299640138065678
HCAR1	-35.727	0.0300016624938967
TGFBR2	644.847282984375	0.0300120276822266
TOLLIP	-64.7081	0.0303229606219684
SMIM3	-105.278	0.0303522322685479
MIXL1	16.1020715078125	0.0303794356234963
LZTS2	-29.1358	0.0304572191254408
NSUN2	84.7468202187501	0.0305394187555109
ERO1A	516.746516125001	0.0305644996256066
ATP5H	406.279416460937	0.0305884564028334
RPF2	165.261956523437	0.0306164524357032
ARL10	-74.5878	0.030616858798427
CDX4	-7.26846	0.0306415998281608
ARL2	-372.607	0.0306477799764229
MRAP2	29.131539859375	0.0306702642352748
TTC27	44.4245056953125	0.0306906199591029
GJA5	-6.74234	0.030803320128526
MORN3	-17.5209	0.0308537105867974
LZIC	41.637237203125	0.0309195761910328
FOSL2	407.037776007813	0.0310805567081392
BCL10	279.291472140625	0.0311638746093223
VCPKMT	27.6144464765625	0.0312213646440887
FADD	-51.2412	0.0312223819373535
SPATA17	12.242165609375	0.0312496481251441
DNAJC25	69.0343169453124	0.0312547006996905
ALG2	138.163	0.0312566613860181
AK4	559.868394945313	0.0312800686163124
EWSR1	-103.176	0.0313213988148635
DENND2D	-84.6283	0.0313519489927736
2025-03-07	269.002	0.0314498664663804
THAP2	-30.0375	0.0315558845680867
RNF40	-64.6248	0.031571754138072
HMGB3	79.1976852968749	0.0316027769738268
ERGIC1	-772.895	0.031692289130037
EVPLL	-14.0357	0.0316945386303248
XRCC4	74.3630337734376	0.0317228526969502
EXOSC9	257.125	0.0317297459287871
UBA1	-386.116	0.0318163984836921
OR52M1	8.3109624453125	0.0318474528001064
RIPK4	-153.016	0.031910977074705
HEPHL1	10.112250515625	0.03192959688895
TSPO2	-6.5749	0.0319438458693673
SSR2	-719.442	0.0320290024060474
EIF2B3	73.2486088046877	0.0320767098838082
MLLT3	285.995492179688	0.0321122281667303
ACOT9	71.4325513437502	0.0321495523541554
PTPRB	23.6510689921875	0.0322228151245377
GRPEL1	334.858838984375	0.0322581152090271
UGP2	83.8777897265625	0.0322903364353443
KIF12	-85.0901	0.0322985201942857
HSD17B2	-18.7153	0.0325153558692088
EIF1AY	363.81695428125	0.0325411479281064
GATA3	21.1586460078125	0.0325986315511161
RTCB	241.67168340625	0.0327259316126763
MED12	-115.451	0.0327961154818653
CFAP61	-7.98594	0.0328530293937809
TRIM33	87.3549626015625	0.0329350185147
ZFHX3	-33.728	0.0329927637570827
KIAA1522	-62.4003	0.033116449341211
A	14.472775828125	0.0331501775231697
TXNDC15	152.56032709375	0.0331620687030763
ZDHHC16	-181.364	0.0332261894802039
NOLC1	150.794248070313	0.0332737177019267
HDAC6	-99.5379	0.0334168554553899
KCNN3	109.641234523437	0.0334569102744495
SCAMP3	-183.128	0.0335098949040342
ATF7IP2	26.4701	0.0335621011784365
IDI1	-213.07	0.0335943558619475
RASSF7	-95.9427	0.0336527432645226
PLEKHB2	227.333398617187	0.033928582860062
CTNS	-160.8	0.0340682507836566
KLC4	-43.9373	0.034129789029647
LINC01521	-33.677	0.0341694652819439
TKFC	-119.702	0.0342452200516392
PTAR1	139.349602140625	0.0342656082257857
CHD8	-100.6	0.0344436655713701
ZNHIT6	273.556010242188	0.0344472584142022
ACAP3	-41.1407	0.0344826846078687
AIFM1	-88.9424	0.0345202852884345
UBE2N	156.23	0.0346003488399553
NKD1	-12.058	0.0346073565016408
MORF4L2	228.161056304688	0.0346085017820762
DYNLRB1	-406.278	0.0346151759045302
RAB3GAP1	91.9691203671876	0.0347002884699635
CSTF3	307.418623640625	0.0347041115842557
DDX60	73.038094453125	0.034780996784806
RLIM	95.2144717109376	0.0348196672705076
ARHGAP4	-64.2525	0.034920363014031
GALT	-47.6718	0.0349260549640083
ANKRD50	94.9941596015625	0.0349556258314739
STAT3	-157.41	0.035147864452645
SAR1B	124.522460507812	0.0351922918883895
SMC5	39.324019078125	0.0351989888486171
DONSON	80.3433	0.035242731975717
DKC1	109.561273640625	0.0352551277374581
GAN	61.263301421875	0.0353138793858733
CEP104	106.232930390625	0.0354110840759592
NDUFB11	-204.778	0.0354882121531381
PFDN1	189.692444421874	0.0354928580720215
PCDH12	-8.46456	0.0356245594565069
RUFY3	-23.9114	0.0358502808629131
ICMT	-236.569	0.0358630516476037
THG1L	130.09626021875	0.0358932991643042
BRCA1	18.6992	0.0359523048526554
ANKRD18A	22.5674	0.035955621472646
FNTA	35.5958	0.0359825245562256
COMMD8	107.397294429687	0.036042578314768
CHST6	-21.1947	0.0360704620483755
PSMD14	296.729962054687	0.0360808233414284
PPP2R5D	92.3567	0.0360865827131454
LSM6	121.776229523437	0.0361105831157121
CD19	20.774901578125	0.0361685234179763
PABPC1L2B	-6.19377	0.0362002923604334
MZT2B	-269.686	0.0362591081105712
KIF1C	-231.491	0.0363046645997335
SLC1A1	434.306690835937	0.0363680033948121
CXCL3	451.245788023437	0.0363887187397099
PDGFC	118.755108242187	0.036404692215327
PI4KA	-110.367	0.0364379286495225
NT5C2	209.767839179687	0.0364416655471303
MT1E	2462.92027032813	0.0364420837800575
IL27	-16.4015	0.0364887294127264
NFYB	39.4132300703126	0.0365307219357675
UTP3	85.4540156484375	0.0366425757351717
ZNF131	54.4720471171873	0.0366994845387549
C21orf33	40.3493393671877	0.0367002840516382
ZNF200	26.6669	0.0367862536564365
SGSM2	-102.566	0.0369756707075372
NPM1	500.382610859376	0.0371046639759329
ZNF488	-10.6745	0.037140761280755
KIF15	10.2224385546875	0.0372296260899833
SVIL	279.836440429688	0.0372492018389508
PLEKHA7	-30.2617	0.0372917288175973
GCN1	-58.3221	0.0373599509876751
UVRAG	-80.6845	0.0373624317600012
CHAT	-17.864	0.0373918517254124
SEC23IP	117.63753746875	0.0374633567365569
EPHX1	-615.936	0.0375105291789274
TLR3	-198.114	0.0376286428708501
C2orf88	22.7909296484375	0.0376758029967548
PARP3	-119.743	0.03775589952794
GDPD3	-4.52833	0.0377643925743315
ELMO3	-23.2195	0.0377899741302143
HDAC8	-50.5278	0.037805146692061
C5orf66-AS1	29.1551	0.0378221204534656
GINS2	12.669340453125	0.0379671644530896
PITHD1	80.726249359375	0.0380090955260436
TGFBR1	254.988	0.0381004524465444
MT2A	2742.26585832031	0.0381374527699595
SMAD5	418.506677976563	0.0381611320618227
FST	-5.61616	0.0381667891511331
TAF1C	-50.8938	0.0381991020483491
RPL13	-866.402	0.0382661521837731
LCN2	967.848341023438	0.0383161469861284
JAK1	819.300727960937	0.0383226232233295
MFSD7	-21.1297	0.0383587954133016
APOF	9.54522379687499	0.0384457291538704
ALMS1	37.6523797421875	0.0384608414287906
ROPN1L	46.7011534921875	0.0384670188163302
P4HA2	653.992693429687	0.0384849986957036
LY6E	-668.77	0.0385100342864515
RASSF6	30.2665189609375	0.0385849831772892
FAM213B	-110.671	0.0386265687281459
KIN	16.3502	0.0387958479403848
NOXA1	-22.3823	0.0388783977189628
FIGNL2	-16.2457	0.0388948917317662
DNM1	-125.198	0.0389552851849125
GLRX3	114.235817945313	0.0391504193783036
TRMT2A	-81.2437	0.0391932896679686
ASAH2B	83.4685430781251	0.0392514983255013
C2orf61	8.3710787578125	0.0392981313192668
WDR34	-111.521	0.0394219686622165
C5orf45	-37.2277	0.0394533649325133
CXXC5	-283.646	0.0395871489782391
KRTAP5-1	-74.4788	0.0395962041909079
MSX1	-18.1883	0.0398310990719702
GDI2	328.36719178125	0.0398593703538509
ROMO1	-220.19	0.0398738577065238
PIDD1	-26.5497	0.0399564451634945
XIAP	120.00616984375	0.0401426923191941
SLC7A11	149.113031679688	0.0401718211392367
LCAT	-21.047	0.0401971766336968
WBP2	-293.665	0.0404049287390231
PRDM15	-23.4339	0.0404109893781874
PUM3	57.3938388749999	0.0404719823744049
SLC16A10	-13.5955	0.0404721011194439
CXorf56	52.883966109375	0.0405422600983408
FBXL15	-34.0353	0.0405760788528095
TENM2	27.4847	0.0405761245401477
SNTB2	32.8652531406251	0.040644304135339
GMPPB	-26.2018	0.0407390983967725
TNNI1	-13.5906	0.0407800391964429
CMA1	-7.31446	0.0407818067019422
ATAD1	134.809	0.0408145977038766
RHOD	-112.316	0.0408308303181278
PPP2R4	-325.204	0.0408491218924493
RBBP5	55.923745796875	0.0409194907889283
KCTD11	180.731893039062	0.0410097578247087
CTNNAL1	139.315896039062	0.0410244906813279
SLC30A5	-87.7917	0.0410734476622107
BCL2L11	-78.0524	0.0412118203214577
GNL3L	-72.8226	0.0412840911709645
EFCAB14	-133.967	0.0414259067632511
COPS4	68.1032269921874	0.0415396263240864
UBQLN3	10.726472703125	0.0415995882191044
TLR9	-7.59029	0.0416509120893037
SURF4	116.483	0.0417231290387175
PRELID2	32.122947421875	0.041738764143982
VAT1	-890.011	0.0417568286041454
HIST2H4A	-48.7132	0.0417645177060294
RAI1	-27.8713	0.0418971424710877
XRN2	161.262327820313	0.0420110758184609
PLK2	1027.81684074219	0.0420361746628566
TBC1D9B	-247.772	0.042061817622694
CITED1	-10.5365	0.0420677767984835
OTUD3	40.079837796875	0.0420821424573064
PGAM1	683.366167328127	0.0421230377632308
TAF6L	-49.204	0.0421537305861111
PBX3	47.280548234375	0.0424152813306037
GUF1	72.1907450937499	0.0424285317628392
NOMO1	-696.349	0.0424427926345018
RPL41	-524.787	0.0425231883059343
CYTH4	-11.8426	0.0426103838558193
GAS1	22.7027	0.0426109743583523
ZZZ3	62.7569313906248	0.0427043141092031
BCAR1	181.942380054687	0.0427164419758761
MBIP	-59.4718	0.0427849951698736
TSC22D3	-60.6748	0.0428490663938048
IPO13	-46.5642	0.0428597592134709
SNX24	272.272877695312	0.0429561448353276
METTL6	25.944631265625	0.0431192894279567
CCDC24	-24.0663	0.0432792151247082
TRIM66	-9.24504	0.0433039134407629
SNF8	-139.545	0.0434336415705711
SECTM1	-144.823	0.0435248030932859
KLHL9	49.6055260234376	0.0437081543690992
MYL6B	-114.202	0.0438626757052076
ANAPC10	72.6247053046875	0.0439770377534421
HAVCR1	1622.09961070313	0.044034678915054
NMT2	204.738	0.0440664662005957
HIST1H2BF	16.254844234375	0.0440994412670507
CDH9	-14.8373	0.0441430275098808
SLC16A12	-135.5	0.0441536907041481
ATF7	-64.0677	0.0441661750404102
ACLY	539.024798015625	0.044177988638925
DUSP9	-19.3185	0.0441866546995883
BDH2	-200.704	0.0443276063059046
NBPF15	-164.453	0.0443888056374171
EIF1AX	98.5896837265623	0.0443890022879712
PRRC1	214.452160640625	0.0443908140348972
NUTF2	-304.57	0.0443922948720402
RPL39	-448.839	0.0443978726767243
SH3KBP1	-270.646	0.0444931862053866
SVBP	-33.4036	0.0446705888120176
MST1	-24.1638	0.0447647476282149
SEMA4D	-194.07	0.0448605586364479
BTN3A1	-53.0328	0.0449396160960677
HIST1H2AE	158.138705164062	0.0449792072342449
FAM134B	611.354886085937	0.044988622555877
TBC1D22A	63.6779423203124	0.0450756590886028
DNAH5	34.4622	0.0451920441184363
SLC39A1	-161.367	0.0452097209551764
IL1RL2	11.4040161328125	0.045229026589847
CFAP57	-13.0416	0.0452515382189821
TRABD	-86.9917	0.0452769998526371
PUS7L	38.201	0.0454067747769842
CPO	-5.23711	0.0454876123390872
GLTP	55.1312928749999	0.0455307598792373
C22orf42	-7.76645	0.0456932303688721
GLYR1	-304.906	0.0456947261265739
UNC5C	-4.63017	0.0457340462963548
ZMIZ1	-165.21	0.0457482825149928
NOL8	51.2288618437499	0.0458817973055146
KLHDC3	-57.6208	0.0458979380858126
NOMO3	-391.41	0.0459446329158851
SMARCAD1	67.8131	0.0459498026399282
OR1A2	-6.26456	0.045963307858233
AKR1A1	-112.797	0.0459756271636654
MAN1B1-AS1	16.2124199765624	0.0459893467113904
GPX1	-443.728	0.0460066044839245
XG	-6.34927	0.046061363624885
OR13H1	3.98849	0.0461806447835294
LYSMD1	-18.6075	0.0462082775695887
STRN3	79.7510797031251	0.0463015872093597
OAF	-74.4484	0.0463039275557914
FBLL1	-16.4397	0.0464008075210315
TRIM54	8.22728434374999	0.0464167134869667
ZNF33B	-180.17	0.0464536166326083
ZNF362	-51.4586	0.04645599488628
SALL1	-160.206	0.0466985113372086
SLC23A3	-12.7984	0.0467133422355429
HERC6	112.717815585938	0.0467358933257791
OSGEP	38.8299211328126	0.04686030303612
TMEM159	511.563594046875	0.0468606706677262
MCOLN2	10.1505660859375	0.0471902320647892
PI4KAP1	-62.4517	0.0472291538966628
HK3	-10.1779	0.0473350185274468
MAGIX	-17.8219	0.0473601667506254
FER	105.414176242187	0.0474561748036943
UBE2K	258.063012921875	0.047493560534164
ORAI3	-106.354	0.0475333546524285
ITGA4	34.7281	0.0475419771236464
FAM19A2	6.80801242968749	0.047673907796327
IQSEC2	19.3045375859375	0.0477952445780055
TM9SF3	122.07237596875	0.047863987467848
FAM221B	-9.62473	0.0479001477605524
GALNT9	-13.4323	0.0479089672102229
UBE2A	138.90245109375	0.0480344279853549
UBE2B	157.973	0.0481394062756097
KLC2	-72.1836	0.048276115357691
AMMECR1	89.8143	0.0483229918184889
UTP11L	115.033254242187	0.0483264765196743
TAOK3	30.4652933984375	0.048375558330335
ZBED3	-67.9757	0.0483891462887133
FAM63A	-53.9865	0.0484632369958457
EPC1	14.2745	0.048486626343949
OTUD4	-165.119	0.0485367199945713
CLDND1	-292.082	0.0486653693536125
SHROOM2	-18.0712	0.0486794861420361
SLC2A5	10.292642015625	0.0488167571672505
SAMD8	113.276	0.0488415415031554
SUSD2	-18.9856	0.0488908823338556
SLC9A8	-87.0238	0.0490147155128688
TMEM175	-54.4262	0.0490979686375355
MOB1B	69.7720542890627	0.0491288732597326
LNPEP	248.84264453125	0.049209554453367
GTF3C6	78.5167151953125	0.0492441570017436
THAP11	-44.2415	0.0493366418913857
STEAP3	-121.526	0.0494406798109636
SLC45A1	11.3404951796875	0.0495622343833814
KLHDC4	25.6854509296874	0.0496772384828532
H1F0	-207.811	0.0497757818154463
CBX1	-157.559	0.0497986808649979
C9orf69	-47.3269	0.0498099822320989
ADH1C	8.9706353671875	0.0498446783580988
UBIAD1	100.40501453125	0.0499897287782228
